# Supplementary material for: Small RNAs in Seminal Plasma as Novel Biomarkers for Germ Cell Tumors
Source: Cancers (Basel). 2021 May 13;13(10):2346. doi: 10.3390/cancers13102346 (PMC8152278; doi:10.3390/cancers13102346)
Supplement: Supplementary file 1 [file cancers-13-02346-s001.zip]

Archive with 1 entries (1 files):
- cancers-1202267-supplementary.pdf
